# Supplementary material for: Nectar Chemistry or Flower Morphology—What Is More Important for the Reproductive Success of Generalist Orchid Epipactis palustris in Natural and Anthropogenic Populations?
Source: Int J Mol Sci. 2021 Nov 10;22(22):12164. doi: 10.3390/ijms222212164 (PMC8618778; doi:10.3390/ijms222212164)
Supplement: Supplementary file 1 [file ijms-22-12164-s001.zip]

Archive with 1 entries (1 files):
- ijms-1430445-supplementary.pdf
